# Supplementary material for: Plant phenotypic differentiation outweighs genetic variation in shaping the lettuce leaf microbiota
Source: Environ Microbiome. 2026 Jan 30;21:35. doi: 10.1186/s40793-026-00850-6 (PMC12931058; doi:10.1186/s40793-026-00850-6)
Supplement: Supplementary file 4 — Table S4 [file 40793_2026_850_MOESM4_ESM.xlsx]

## Sheet: non-imputed dataset
sampleID3	Seedling cotiledon shape	Seedling anthocyanin presence	Leaf shape cultivated material	Leaf blistering	Leaf margin undulation	Leaf venation	Leaf division	Leaf color	Leaf color intensity	Leaf anthocyanin content	Side shoot formation tendency	Tipburn sensitivity	Plant diameter	Head shape	Head leafs overlap	Head height	Heart formation
TKI-001	2	9	4	4	3	1	1	2	4	2	1	2	7	3	5	3	5
TKI-002	2	1	5	4	2	1	1	2	4	1	1	5	6	3	5	3	7
TKI-003	2	9	5	6	2	1	1	5	4	5	1	5	5	3	6	3	6
TKI-004	2	9	5	3	2	1	1	3	4	2		2	6	3	6	3	5
TKI-006	2	1	5	3	3	1	1	2	3	1	1	2	6	3	6	3	6
TKI-007	2	1	5	4	2	1	1		4	1	1	3	4	3	6	3	8
TKI-008	2	1	4	2	2	1	1	2	3	1	2	6	6	2	5	4	4
TKI-009	2	1	4	6	3	1	1		4	1	1	3	6	3	6	3	5
TKI-011	2	9	5	4	2	1	1	1	4	2	1	2	5	3	5	3	6
TKI-013	2	9	5	5	2	1	1	5	5	7	1		3	2	5	3	7
TKI-014	2	1	5	4	2	1	1	2	4	1		1	4	3	6	3	7
TKI-016	2	1	5	4	2	1	1	2	4	1	1	2	5	3	5	3	7
TKI-017	2	1	4	2	2	1	1	2	6	1	1	2	7	3	6	3	5
TKI-019	2	1	5	3	3	1	1	2	3	1		2	5	3	6	3	7
TKI-020	2	1	4	3	3	1	1	2	4	1	1	4	7	3	6	3	5
TKI-021	2	1	4	5	2	1	1	2	4	1	1	2	5	3	5	3	7
TKI-022	2	1	3	3	3	1	1	2	5	1	1	1	5	3	5	3	4
TKI-023	2	1	5	6	3	1	1	1	5	1	1	2	4	3	5	2	8
TKI-024	2	1	5	3	3	1	1	2	3	1	1	2	5	3	5	3	7
TKI-025	2	1	3	3	2	1	1	2	4	1	1	1	7	3	4	3	4
TKI-026	2	1	5	3	2	1	1	2	4	1	1	2	4	4	5	3	8
TKI-027	2	1	4	4	2	1	1	2	4	1	1	3	5	3	6	3	6
TKI-028	2	1	4	3	3	1	1	2	3	1	1	1	5	3	5	3	5
TKI-029	2	1	5	4	2	1	1	1	7	1	3	3	4	3	6	3	7
TKI-030	2	1	5	4	2	1	1	2	4	1	1	2	5	3	6	3	6
TKI-031	2	1	4	4	3	1	1	2	4	1	1	1	5		4	3	5
TKI-032	2	1	5	4	2	1	1	2	4	1	1	1	4	4	5	3	8
TKI-033	2	1	7	6	2	1	1	2	4	1	3	2	6		4	4	3
TKI-034	2		4	5	2	1	1	5	4	6	1		6	2	5	4	6
TKI-035	2	1	6	5	2	2	1	2	4	1	1	1	2	4	4	2	8
TKI-036	2	1	5	4	3	1		2	3	1	1	2	5	3	6	3	6
TKI-037		9	7	7	2	1	1	2	3	2	4	4	6	1	3	5	2
TKI-038		1	5	6	2	1	1	2	4	1	1	7	6	3	5	3	7
TKI-039	2	1	4	4	3	1	1	2	6	1	1	1	6	3	5	3	5
TKI-040	2	1	5	3	2	1	1	2	3	1	1	1	4	3	6	3	8
TKI-041	2	1	5	3	3	1	1	2	3	1	1	3	6	3	5	3	8
TKI-042	2	1	5	3	2	1	1	2	3	1	1		4	3	6	3	7
TKI-043	2	9	5	4	2	1	1	2	4	2	1		4	2	3	3	3
TKI-044	2	1	5	3	2	1	1	2	3	1	1	2	4	3	5	3	6
TKI-045	2	1	4	3	2	1	1	3	4	1	1	1	5	3	4	3	4
TKI-046	2	1	5	4	2	1		2	3	1	1	1	6	3	4	3	7
TKI-047	2	1	4	3	2	1	2	2	4	1	3	2	6	3	6	4	5
TKI-048	2	9	5	4	2	1	1	2	3	2	2		4	3	6	3	7
TKI-049	2		5	4	2	1	1	2	4	2	1	4	4		4	2	8
TKI-050	2	1	4	6	2	1	1	1	5	1	1		6	3	6	4	5
TKI-051	2	1	5	3	2	1	1	1	4	1	1	1	4	3	6	2	7
TKI-053	2	1	4	4	3	1	1	2	3	1	1	2	5	3	6	3	7
TKI-054	2	1	5	3	2	1	1	2	2	1	1	2	6	3	5	3	7
TKI-055	2	1	5	4	3	1	1	2	4	1	1	1	4	3	6	3	5
TKI-056	2	1	6	3	3	1		2	3	1	2	2	5	3	6	3	7
TKI-057	2	1	4	3	2	1	1	2	4	1	1	3	5	3	6	3	6
TKI-058	2	1	4	2	3	1	1	2	4	1	2	5	4	1	6	2	6
TKI-059	2	1	3	4	3	1	1	2	5	1	1	2	7		5	4	3
TKI-062		1	4	3	2	1	1	2	5	1	1	2	6		5	3	5
TKI-063	2	1	5	3	2	1	1	2	3	1	1	1	5	3	6	3	6
TKI-064	2	1	5	2	2	1	1	2	4	1	7	2	5	3	6	3	8
TKI-065	2	1	5	4	2	1	1	2	3	1	1	1	4	3	6	3	7
TKI-066	2	1	4	2	3	1	1	2	3	1	2	4	5	3	6	3	5
TKI-067	2	1	5	3	2	1	1	2	4	1	1	1	4	3	4	3	8
TKI-068		1	5	4	3	2	2	2	5	1	2		4	3	7	3	8
TKI-069	1	1	6	6	4	2	2	2	5	1	1	3	6		7	3	8
TKI-070	1	1		4	3	2	3	2	5	1	1		6	3	7	3	8
TKI-071	1	1	5	4	4	2	3	2	5	1	2	1	6		7	3	3
TKI-072	1	9	4	6	5	2	2	1	5	2	2		6
TKI-073	1	1	5	5	4	2	1	2	4	1	1		6	3	8	3	9
TKI-074	1	1	5	3	3	2	3	2	5	1	1		6	3	8	4	8
TKI-075	1	1	5	3		2	3	2	5	1	1	1	7	4	8	4	8
TKI-076	1	1	5	6	4	2	2	1	5	1	1		5	3	6	3	4
TKI-077		1	4	5	3	2	2	1	5	1	2		6	2		4
TKI-078	1	1	4	4	5	2	2	2	5	1	1	3	7	3	8	4	8
TKI-079	1	1	4	5	5	2	2	2	5	1	1	2	8		8	4	6
TKI-080	2	9	6	7	3	2	1	5	5	5	2		4	3	5	3	8
TKI-081	1		5	7	6	2	2	5	5	7	2	1	5			4	3
TKI-082		1	5	7	6	2	2	1	3	1	1	3	6		6	4	5
TKI-083	1	1	6	4	4	2	2	2	5	1	1		6	3	8	3	8
TKI-084	1	1	4	7	4	1	2	2	4	1	1	2	6	3	7	3	6
TKI-085	1	1	5	5	4	2	2		5	1	1	3	5		8	3	7
TKI-086	1	9	5	3	4	2	2	2	3	3	3	1	7	3		3	2
TKI-087	2	9	3	7	3	1	1	2	5	3	1	5	7	1	4	5	3
TKI-088	1	1	5	6	7	2	2	2	5	1	1	4	5	3	7	4	6
TKI-089	1	1	6	6	7	2	2	1	5	1	1	2	4	0	1	3	1
TKI-090	2	1	5	4	6	2	2	2	4	1	1	1	5	2	1	2	5
TKI-091	1	1	5	4	5	2	2	2	3	1	3	2	7	3	7	3	9
TKI-092
TKI-093	2	9	4	5	2	1	1	2	7	3	2	2	3		4	2	5
TKI-094		1		5	2	1	1	2	7	1	2	2	4		3	4	3
TKI-095		1	3	4	3	1	2	2	6	1	1	3	6		6		5
TKI-096		1		7	3	1	1	2	5	1	6	5	6		1	4	2
TKI-097	2	1	4	5	4	1	1	2	8	1	2	1	4	2	5	3	8
TKI-098		1		7	3	1	1	5		1	5		7		1	5	1
TKI-099	1			6	3	1	1	2		2	5		6	1		5
TKI-100		9		4	1	1	1	2		2	5		5	1	6	5	3
TKI-101		1		4	3	1	1	2		1	3		5	1	5	5	2
TKI-102	1	1	2	5	2	1	2	2	4	1	2	3	7	1	6	6	2
TKI-103		1		6	2	1	1	5		1	3		6	1	5	5	2
TKI-104		1		4	2	1	1	1		1	3		6	1	4	5	2
TKI-105	1	1	2	3	2	1	2	2	4	1	2	3	6	1	6	5	4
TKI-106	1	1		5	2	1	1	2		1	3		6	1	6	5	3
TKI-107	1	1		6	2	1	1	2		1	3		6	1	6	5	2
TKI-108	1		2	3	2	1	1	2	5	2	2	3	6	1	6	5	2
TKI-109	2	1	2	5	2	1	2		5	1	2	8	7	0	2	7	1
TKI-110			2	3	2	1	1	2	5		1	2	5	1	5	5	4
TKI-111	1	9	2	4	2	1	1	2	3	2	1	4	7	1	6	4	1
TKI-112	1	1	2	3	2	1	1	2	7	1	2	3	5	1	6	5	4
TKI-113	1	1	2	4	2	1	2	2	5	1	3	2	5	1	6	4	3
TKI-114	1	1	2	7	2	1	2	2	5	1	1	3	6	1	6	5	4
TKI-115	2	9	2	3	2	1	1	5	4	5	3	2	5	1	6	5	5
TKI-116	1	1	3	6	3	1	2	2	5	1	3	3	5	1	6	6	2
TKI-117	1	1	3	7	3	1	2	2	6	1	1	1	5	1	6	5	2
TKI-118	2	1	7	5	6	1	7	2	4	1	4	3	6	0	1	5	1
TKI-119	2	1	7	8	8		2	1	5	1		3	5	0	1	4	1
TKI-120	1	1	7	6	6	2	2	2	5	1	2		6	2	4	5	2
TKI-121	2	1	5	5	6	1	7	1	5	1	2	2	6	0	1	4	1
TKI-122	2	9	5	8	4		2	5	3	5	1	1	6	1		4	2
TKI-123	2	1	9	4	3	1	8	2	6	1	1		7	0	1	5	1
TKI-124	2		5	8	6	2	2	1	4	2	3	1	6		1	4	2
TKI-125	2	9	3	4	3	1	7	5	5	7	1	1	6		1	6	2
TKI-126		1	5	7	7	2	2	2	5	1	1	3	6		2	4	2
TKI-127	2	1	2	7	2	1	1	2	5	1	7	1	5		1		1
TKI-128	2		1	6	2	1	2	5	6	7	5	1	7		1	5	1
TKI-129	2	1	7	7	3		1	2	4	1	6	4	5	0	2	5	1
TKI-130		9	4	8	4	1	1	5	8	9	1	1	6	1	1	4	1
TKI-131	2	9	3	6	6	2	2	5	3	5	2	3	5	0	1	4	1
TKI-132		9		6	8		2	5	6	6	1	1	4		1	3	1
TKI-134	2	9	4	7	8	2	3	5	6	7	1	1	5	2	4	4	6
TKI-135	2	1	6	4	6	2	9	2	4	1	2	1	3	0	1	2	1
TKI-136	2	1		7	2	1	2	2	6	1			6		1	5	1
TKI-137	2	1	1	6	2	1	1	3	3	1	2	3	8	0	1	6	1
TKI-138	2	9		8	2	1	2	5	4	6	1		6		1	5	1
TKI-139		1					2	2		3
TKI-495

## Sheet: imputed dataset
sampleID3	Seedling cotyledon shape	Seedling anthocyanin presence	Leaf shape cultivated material	Leaf blistering	Leaf margin undulation	Leaf venation	Leaf division	Leaf color	Leaf color intensity	Leaf anthocyanin content	Side shoot formation tendency	Tipburn sensitivity	Plant diameter	Head shape	Head leafs overlap	Head height	Heart formation
TKI-001	2	9	4	4	3	1	1	2	4	2	1	2	7	3	5	3	5
TKI-002	2	1	5	4	2	1	1	2	4	1	1	5	6	3	5	3	7
TKI-003	2	9	5	6	2	1	1	5	4	5	1	5	5	3	6	3	6
TKI-004	2	9	5	3	2	1	1	3	4	2	3	2	6	3	6	3	5
TKI-006	2	1	5	3	3	1	1	2	3	1	1	2	6	3	6	3	6
TKI-007	2	1	5	4	2	1	1	2	4	1	1	3	4	3	6	3	8
TKI-008	2	1	4	2	2	1	1	2	3	1	2	6	6	2	5	4	4
TKI-009	2	1	4	6	3	1	1	2	4	1	1	3	6	3	6	3	5
TKI-011	2	9	5	4	2	1	1	1	4	2	1	2	5	3	5	3	6
TKI-013	2	9	5	5	2	1	1	5	5	7	1	3	3	2	5	3	7
TKI-014	2	1	5	4	2	1	1	2	4	1	1	1	4	3	6	3	7
TKI-016	2	1	5	4	2	1	1	2	4	1	1	2	5	3	5	3	7
TKI-017	2	1	4	2	2	1	1	2	6	1	1	2	7	3	6	3	5
TKI-019	2	1	5	3	3	1	1	2	3	1	1	2	5	3	6	3	7
TKI-020	2	1	4	3	3	1	1	2	4	1	1	4	7	3	6	3	5
TKI-021	2	1	4	5	2	1	1	2	4	1	1	2	5	3	5	3	7
TKI-022	2	1	3	3	3	1	1	2	5	1	1	1	5	3	5	3	4
TKI-023	2	1	5	6	3	1	1	1	5	1	1	2	4	3	5	2	8
TKI-024	2	1	5	3	3	1	1	2	3	1	1	2	5	3	5	3	7
TKI-025	2	1	3	3	2	1	1	2	4	1	1	1	7	3	4	3	4
TKI-026	2	1	5	3	2	1	1	2	4	1	1	2	4	4	5	3	8
TKI-027	2	1	4	4	2	1	1	2	4	1	1	3	5	3	6	3	6
TKI-028	2	1	4	3	3	1	1	2	3	1	1	1	5	3	5	3	5
TKI-029	2	1	5	4	2	1	1	1	7	1	3	3	4	3	6	3	7
TKI-030	2	1	5	4	2	1	1	2	4	1	1	2	5	3	6	3	6
TKI-031	2	1	4	4	3	1	1	2	4	1	1	1	5	3	4	3	5
TKI-032	2	1	5	4	2	1	1	2	4	1	1	1	4	4	5	3	8
TKI-033	2	1	7	6	2	1	1	2	4	1	3	2	6	3	4	4	3
TKI-034	2	9	4	5	2	1	1	5	4	6	1	3	6	2	5	4	6
TKI-035	2	1	6	5	2	2	1	2	4	1	1	1	2	4	4	2	8
TKI-036	2	1	5	4	3	1	1	2	3	1	1	2	5	3	6	3	6
TKI-037	2	9	7	7	2	1	1	2	3	2	4	4	6	1	3	5	2
TKI-038	2	1	5	6	2	1	1	2	4	1	1	7	6	3	5	3	7
TKI-039	2	1	4	4	3	1	1	2	6	1	1	1	6	3	5	3	5
TKI-040	2	1	5	3	2	1	1	2	3	1	1	1	4	3	6	3	8
TKI-041	2	1	5	3	3	1	1	2	3	1	1	3	6	3	5	3	8
TKI-042	2	1	5	3	2	1	1	2	3	1	1	3	4	3	6	3	7
TKI-043	2	9	5	4	2	1	1	2	4	2	1	2	4	2	3	3	3
TKI-044	2	1	5	3	2	1	1	2	3	1	1	2	4	3	5	3	6
TKI-045	2	1	4	3	2	1	1	3	4	1	1	1	5	3	4	3	4
TKI-046	2	1	5	4	2	1	1	2	3	1	1	1	6	3	4	3	7
TKI-047	2	1	4	3	2	1	2	2	4	1	3	2	6	3	6	4	5
TKI-048	2	9	5	4	2	1	1	2	3	2	2	2	4	3	6	3	7
TKI-049	2	1	5	4	2	1	1	2	4	2	1	4	4	2	4	2	8
TKI-050	2	1	4	6	2	1	1	1	5	1	1	3	6	3	6	4	5
TKI-051	2	1	5	3	2	1	1	1	4	1	1	1	4	3	6	2	7
TKI-053	2	1	4	4	3	1	1	2	3	1	1	2	5	3	6	3	7
TKI-054	2	1	5	3	2	1	1	2	2	1	1	2	6	3	5	3	7
TKI-055	2	1	5	4	3	1	1	2	4	1	1	1	4	3	6	3	5
TKI-056	2	1	6	3	3	1	2	2	3	1	2	2	5	3	6	3	7
TKI-057	2	1	4	3	2	1	1	2	4	1	1	3	5	3	6	3	6
TKI-058	2	1	4	2	3	1	1	2	4	1	2	5	4	1	6	2	6
TKI-059	2	1	3	4	3	1	1	2	5	1	1	2	7	3	5	4	3
TKI-062	2	1	4	3	2	1	1	2	5	1	1	2	6	3	5	3	5
TKI-063	2	1	5	3	2	1	1	2	3	1	1	1	5	3	6	3	6
TKI-064	2	1	5	2	2	1	1	2	4	1	7	2	5	3	6	3	8
TKI-065	2	1	5	4	2	1	1	2	3	1	1	1	4	3	6	3	7
TKI-066	2	1	4	2	3	1	1	2	3	1	2	4	5	3	6	3	5
TKI-067	2	1	5	3	2	1	1	2	4	1	1	1	4	3	4	3	8
TKI-068	1	1	5	4	3	2	2	2	5	1	2	2	4	3	7	3	8
TKI-069	1	1	6	6	4	2	2	2	5	1	1	3	6	4	7	3	8
TKI-070	1	1	4	4	3	2	3	2	5	1	1	1	6	3	7	3	8
TKI-071	1	1	5	4	4	2	3	2	5	1	2	1	6	3	7	3	3
TKI-072	1	9	4	6	5	2	2	1	5	2	2	2	6	3	8	3	6
TKI-073	1	1	5	5	4	2	1	2	4	1	1	5	6	3	8	3	9
TKI-074	1	1	5	3	3	2	3	2	5	1	1	7	6	3	8	4	8
TKI-075	1	1	5	3	3	2	3	2	5	1	1	1	7	4	8	4	8
TKI-076	1	1	5	6	4	2	2	1	5	1	1	1	5	3	6	3	4
TKI-077	1	1	4	5	3	2	2	1	5	1	2	3	6	2	6	4	2
TKI-078	1	1	4	4	5	2	2	2	5	1	1	3	7	3	8	4	8
TKI-079	1	1	4	5	5	2	2	2	5	1	1	2	8	3	8	4	6
TKI-080	2	9	6	7	3	2	1	5	5	5	2	3	4	3	5	3	8
TKI-081	1	9	5	7	6	2	2	5	5	7	2	1	5	2	6	4	3
TKI-082	1	1	5	7	6	2	2	1	3	1	1	3	6	3	6	4	5
TKI-083	1	1	6	4	4	2	2	2	5	1	1	3	6	3	8	3	8
TKI-084	1	1	4	7	4	1	2	2	4	1	1	2	6	3	7	3	6
TKI-085	1	1	5	5	4	2	2	2	5	1	1	3	5	3	8	3	7
TKI-086	1	9	5	3	4	2	2	2	3	3	3	1	7	3	6	3	2
TKI-087	2	9	3	7	3	1	1	2	5	3	1	5	7	1	4	5	3
TKI-088	1	1	5	6	7	2	2	2	5	1	1	4	5	3	7	4	6
TKI-089	1	1	6	6	7	2	2	1	5	1	1	2	4	0	1	3	1
TKI-090	2	1	5	4	6	2	2	2	4	1	1	1	5	2	1	2	5
TKI-091	1	1	5	4	5	2	2	2	3	1	3	2	7	3	7	3	9
TKI-092	2	9	5	7	2	1	2	5	5	7	5	2	5	0	1	5	1
TKI-093	2	9	4	5	2	1	1	2	7	3	2	2	3	1	4	2	5
TKI-094	2	1	1	5	2	1	1	2	7	1	2	2	4	0	3	4	3
TKI-095	2	1	3	4	3	1	2	2	6	1	1	3	6	3	6	3	5
TKI-096	2	1	5	7	3	1	1	2	5	1	6	5	6	0	1	4	2
TKI-097	2	1	4	5	4	1	1	2	8	1	2	1	4	2	5	3	8
TKI-098	2	1	5	7	3	1	1	5	4	1	5	3	7	0	1	5	1
TKI-099	1	9	4	6	3	1	1	2	3	2	5	1	6	1	5	5	1
TKI-100	1	9	4	4	1	1	1	2	5	2	5	1	5	1	6	5	3
TKI-101	1	1	4	4	3	1	1	2	4	1	3	1	5	1	5	5	2
TKI-102	1	1	2	5	2	1	2	2	4	1	2	3	7	1	6	6	2
TKI-103	2	1	4	6	2	1	1	5	4	1	3	8	6	1	5	5	2
TKI-104	2	1	3	4	2	1	1	1	5	1	3	3	6	1	4	5	2
TKI-105	1	1	2	3	2	1	2	2	4	1	2	3	6	1	6	5	4
TKI-106	1	1	2	5	2	1	1	2	5	1	3	1	6	1	6	5	3
TKI-107	1	1	3	6	2	1	1	2	6	1	3	2	6	1	6	5	2
TKI-108	1	9	2	3	2	1	1	2	5	2	2	3	6	1	6	5	2
TKI-109	2	1	2	5	2	1	2	2	5	1	2	8	7	0	2	7	1
TKI-110	2	1	2	3	2	1	1	2	5	1	1	2	5	1	5	5	4
TKI-111	1	9	2	4	2	1	1	2	3	2	1	4	7	1	6	4	1
TKI-112	1	1	2	3	2	1	1	2	7	1	2	3	5	1	6	5	4
TKI-113	1	1	2	4	2	1	2	2	5	1	3	2	5	1	6	4	3
TKI-114	1	1	2	7	2	1	2	2	5	1	1	3	6	1	6	5	4
TKI-115	2	9	2	3	2	1	1	5	4	5	3	2	5	1	6	5	5
TKI-116	1	1	3	6	3	1	2	2	5	1	3	3	5	1	6	6	2
TKI-117	1	1	3	7	3	1	2	2	6	1	1	1	5	1	6	5	2
TKI-118	2	1	7	5	6	1	7	2	4	1	4	3	6	0	1	5	1
TKI-119	2	1	7	8	8	1	2	1	5	1	3	3	5	0	1	4	1
TKI-120	1	1	7	6	6	2	2	2	5	1	2	7	6	2	4	5	2
TKI-121	2	1	5	5	6	1	7	1	5	1	2	2	6	0	1	4	1
TKI-122	2	9	5	8	4	1	2	5	3	5	1	1	6	1	1	4	2
TKI-123	2	1	9	4	3	1	8	2	6	1	1	8	7	0	1	5	1
TKI-124	2	9	5	8	6	2	2	1	4	2	3	1	6	1	1	4	2
TKI-125	2	9	3	4	3	1	7	5	5	7	1	1	6	0	1	6	2
TKI-126	2	1	5	7	7	2	2	2	5	1	1	3	6	2	2	4	2
TKI-127	2	1	2	7	2	1	1	2	5	1	7	1	5	0	1	5	1
TKI-128	2	9	1	6	2	1	2	5	6	7	5	1	7	0	1	5	1
TKI-129	2	1	7	7	3	1	1	2	4	1	6	4	5	0	2	5	1
TKI-130	2	9	4	8	4	1	1	5	8	9	1	1	6	1	1	4	1
TKI-131	2	9	3	6	6	2	2	5	3	5	2	3	5	0	1	4	1
TKI-132	2	9	4	6	8	2	2	5	6	6	1	1	4	1	1	3	1
TKI-134	2	9	4	7	8	2	3	5	6	7	1	1	5	2	4	4	6
TKI-135	2	1	6	4	6	2	9	2	4	1	2	1	3	0	1	2	1
TKI-136	2	1	4	7	2	1	2	2	6	1	5	2	6	0	1	5	1
TKI-137	2	1	1	6	2	1	1	3	3	1	2	3	8	0	1	6	1
TKI-138	2	9	3	8	2	1	2	5	4	6	1	6	6	0	1	5	1
TKI-139	1	9	5	7	3	2	2	1	5	3	5	1	6	3	8	3	6
TKI-495	2	9	3	7	4	1	1	5	6	7	1	3	5	0	1	5	1
